# Supplementary material for: Beetles that live with ants (Coleoptera, Carabidae, Pseudomorphini): A remarkable new genus and species from Guyane (French Guiana), Guyanemorpha spectabilis gen. n., sp. n
Source: Zookeys. 2013 Dec 3;(358):11–23. doi: 10.3897/zookeys.358.6298 (PMC3867177; doi:10.3897/zookeys.358.6298)
Supplement: XML Treatment for Guyanemorpha [file zookeys.358.6298-treatment2.xml]

<!DOCTYPE tp:taxon-treatment
  PUBLIC "-//TaxonX//DTD Taxonomic Treatment Publishing DTD v0 20100105//EN" "tax-treatment-NSO.dtd">
<tp:taxon-treatment xmlns:tp="http://www.plazi.org/taxpub"><tp:treatment-meta><mixed-citation publication-type="journal"><person-group><name><surname>Erwin</surname><given-names>Terry L.</given-names></name></person-group><article-title>Beetles that live with ants (Coleoptera, Carabidae, Pseudomorphini): A remarkable new genus and species from Guyane (French Guiana), <italic>Guyanemorpha spectabilis</italic> gen. n., sp. n.</article-title><source>Zookeys</source><day>3</day><month>12</month><year>2013</year><volume>2013</volume><issue>358</issue><fpage>11</fpage><lpage>23</lpage><pub-id pub-id-type="doi">10.3897/zookeys.358.6298</pub-id></mixed-citation></tp:treatment-meta><tp:nomenclature><tp:taxon-name>
                            <tp:taxon-name-part taxon-name-part-type="genus">Guyanemorpha</tp:taxon-name-part>
                            <object-id xmlns:xlink="http://www.w3.org/1999/xlink" content-type="zoobank" xlink:type="simple">http://zoobank.org/66A2E5B7-0831-4E1E-8AD2-ECE683F0AD8D</object-id>
                            <object-id xmlns:xlink="http://www.w3.org/1999/xlink" xlink:type="simple">http://species-id.net/wiki/Guyanemorpha</object-id>
                        </tp:taxon-name><tp:taxon-authority>Erwin</tp:taxon-authority><tp:taxon-status xmlns:xlink="http://www.w3.org/1999/xlink" xlink:type="simple">gen. n.</tp:taxon-status></tp:nomenclature><tp:treatment-sec sec-type="Type species"><title>Type species.</title><p><italic><tp:taxon-name>Guyanemorpha spectabilis</tp:taxon-name></italic> Erwin, sp. n.</p></tp:treatment-sec><tp:treatment-sec sec-type="Proposed english vernacular generic name"><title>Proposed english vernacular generic name.</title><p>Guyane False-form beetles</p></tp:treatment-sec><tp:treatment-sec sec-type="Adelphotaxon"><title>Adelphotaxon.</title><p>Probably <italic><tp:taxon-name>Notopseudomorpha</tp:taxon-name></italic> (Baehr, 1997) (see <xref ref-type="bibr" rid="B8">Erwin and Geraci 2008</xref> for phylogeny).</p></tp:treatment-sec><tp:treatment-sec sec-type="Description"><title>Description.</title><p><bold>Head</bold> (<xref ref-type="fig" rid="F2">Fig. 2</xref>) without supraorbital setigerous punctures, nor any accessory setae; frontal impressions absent. Labrum barely visible with anterior margin shallowly emarginate, quadrisetose; clypeus markedly wide, nearly obscured in dorsal aspect by protruding frons, with obtuse setiferous lateral corners. Eyes slightly convex; small gena with numerous stout setae. Antenna short, just reaching anterior coxa in repose; antennomeres 3-9 slightly wider than 1-3, and appearing slightly flattened. Mandible markedly flattened with a very short and acute apex; outer margin ventral of the scrobe without short stout setae. Maxillary palpi markedly short, 3-segmented, palpomeres slightly depressed, palpomere 3 truncate apically. Labial palpus with short bisetose palpomere 2; palpomere 3 markedly securiform and robust, its distal margin mostly membranous with sensory organs.</p><fig id="F2" position="float" orientation="portrait"><label>Figure 2–3.</label><caption><p><bold>2</bold> <italic><tp:taxon-name>Guyanemorpha spectabilis</tp:taxon-name></italic> sp. n., female holotype, ADP132101; Risquetout, PK20, Guyane. Head, dorsal planar aspect <bold>3</bold> <italic><tp:taxon-name>Guyanemorpha spectabilis</tp:taxon-name></italic> sp. n., female paratype, ADP132105; Nouragues, Saut Pararé, Guyane. Left flight wing, dorsal aspect.</p></caption><graphic xmlns:xlink="http://www.w3.org/1999/xlink" xlink:href="ZooKeys-358-011-g002.jpg" position="float" orientation="portrait" xlink:type="simple"/></fig><p><bold>Prothorax.</bold> Pronotum (<xref ref-type="fig" rid="F1">Fig. 1</xref>) much wider than head, transverse, with narrowly beaded margins; without a pair of setigerous punctures each side, apical, lateral and posterior margins with fringe of short stout setae; hind angles obtuse, broadly rounded. Prosternal process unisetiferous subapically, intercoxal process feebly beaded.</p><p><bold>Pterothorax.</bold> Metepisternum elongate and markedly narrowed posteriorly, the outer margin about 2 times greater in length than the anterior margin, posterior margin about 0.2 times anterior margin.</p><p><bold>Elytra.</bold> Elytron (<xref ref-type="fig" rid="F1">Fig. 1</xref>) tapered, markedly narrower apically, width of elytra about equal to that of pronotum at widest point, apical margin truncate with evenly rounded humerus, interneurs and intervals effaced; parascutellar stria absent, scutellum hidden, parascutellar puncture present, marked; without fixed discal setae, surface glabrous. Lateral marginal (umbilical) series of 10 setae, arrayed throughout and widely spaced; lateral margin with fringe of short stout setae.</p><p><bold>Hind wings.</bold> Macropterous. Venation (<xref ref-type="fig" rid="F2">Fig. 3</xref>).</p><p><bold>Legs.</bold> Short and depressed, femur posteriorly channeled for reception of tibia in repose; antennal comb notch very shallow; tibial spurs normal; anterior tarsi of male with tarsomeres 2–4 dilated slightly, ventrally each with two laterally placed rows of adhesive articulo-setae.</p><p><bold>Abdomen.</bold> Abdominal sterna III–VII with patches of short setae and each of IV–VII with a single row of erect ambulatory setae numbering 2 to 8 setae; V and VI in male each with dense row of yellowish robust setae separated medially.</p><p><bold>Male genitalia</bold> (<xref ref-type="fig" rid="F3">Fig. 4</xref>). Phallobase hooded with small orifice, dorsum not crested; phalloshaft arched throughout its length, diameter sub-rounded to somewhat depressed dorso-ventrally; phalloapex produced, sharp, rounded, markedly depressed dorso-ventrally; endophallus orifice elongate, endophallus with dense patches of microtrichia. Parameres (C) moderately short compared to those of genus <italic><tp:taxon-name>Pseudomorpha</tp:taxon-name></italic>, nearly equal in length, left slightly longer and much broader than right, each apically glabrous. Ring sclerite (E) normal for family.</p><fig id="F3" position="float" orientation="portrait"><label>Figure 4.</label><caption><p><italic><tp:taxon-name>Guyanemorpha spectabilis</tp:taxon-name></italic> sp. n., male paratype, ADP132103; Risquetout, PK20, Guyane. Male genitalia, median lobe and parameres labeled as in repose in male <bold>A</bold> ventral aspect <bold>B</bold> right lateral aspect <bold>C</bold> left lateral aspect <bold>D</bold> dorsal aspect.</p></caption><graphic xmlns:xlink="http://www.w3.org/1999/xlink" xlink:href="ZooKeys-358-011-g003.jpg" position="float" orientation="portrait" xlink:type="simple"/></fig><p><bold>Female ovipositor and genital tract</bold> (<xref ref-type="fig" rid="F1">Fig. 1</xref>). Gonocoxite 2 falcate, base about as long as blade, latter relatively short, pointed distally; margins without ensiform setae; with short preapical nematiform seta.</p></tp:treatment-sec><tp:treatment-sec><!--Section generated to contain objects referenced in tp:taxon-treatment.--><fig id="F1" position="float" orientation="portrait"><label>Figure 1.</label><caption><p><italic><tp:taxon-name>Guyanemorpha spectabilis</tp:taxon-name></italic> sp. n., female holotype, ADP132101; Risquetout, PK20, Guyane. Habitus and female genital tract glued to card, dorsal aspect, ABL = 13.2mm.</p></caption><graphic xmlns:xlink="http://www.w3.org/1999/xlink" xlink:href="ZooKeys-358-011-g001.jpg" position="float" orientation="portrait" xlink:type="simple"/></fig></tp:treatment-sec><ref-list><ref id="B8"><mixed-citation xmlns:xlink="http://www.w3.org/1999/xlink" xlink:type="simple"><person-group><name name-style="western"><surname>Erwin</surname><given-names>TL</given-names></name><name name-style="western"><surname>Geraci</surname><given-names>CJ</given-names></name></person-group> (<year>2008</year>) <article-title>New genera of Western Hemisphere Pseudomorphini (Insecta: Coleoptera, Carabidae).</article-title> In: <person-group><name name-style="western"><surname>Penev</surname><given-names>L</given-names></name><name name-style="western"><surname>Erwin</surname><given-names>T</given-names></name><name name-style="western"><surname>Assmann</surname><given-names>T</given-names></name></person-group> (<role>Eds</role>) <issue-title>Back to the Roots and back to the future: towards a new synthesis between taxonomic, ecological, and biogeographical approaches in carabidology.</issue-title><source>Proceedings of the XIII European Carabidologists Meeting</source>, <conf-name>Blagoevgrad</conf-name>, <conf-date>August 20–24, 2007</conf-date>. <publisher-name>Pensoft Publishers</publisher-name>, <publisher-loc>Sofia, Bulgaria</publisher-loc>, <fpage>77</fpage>-<lpage>100</lpage>.</mixed-citation></ref></ref-list></tp:taxon-treatment>
