# Supplementary material for: Beetles that live with ants (Coleoptera, Carabidae, Pseudomorphini): A remarkable new genus and species from Guyane (French Guiana), Guyanemorpha spectabilis gen. n., sp. n
Source: Zookeys. 2013 Dec 3;(358):11–23. doi: 10.3897/zookeys.358.6298 (PMC3867177; doi:10.3897/zookeys.358.6298)
Supplement: XML Treatment for Guyanemorpha spectabilis [file zookeys.358.6298-treatment3.xml]

<!DOCTYPE tp:taxon-treatment
  PUBLIC "-//TaxonX//DTD Taxonomic Treatment Publishing DTD v0 20100105//EN" "tax-treatment-NSO.dtd">
<tp:taxon-treatment xmlns:tp="http://www.plazi.org/taxpub"><tp:treatment-meta><mixed-citation publication-type="journal"><person-group><name><surname>Erwin</surname><given-names>Terry L.</given-names></name></person-group><article-title>Beetles that live with ants (Coleoptera, Carabidae, Pseudomorphini): A remarkable new genus and species from Guyane (French Guiana), <italic>Guyanemorpha spectabilis</italic> gen. n., sp. n.</article-title><source>Zookeys</source><day>3</day><month>12</month><year>2013</year><volume>2013</volume><issue>358</issue><fpage>11</fpage><lpage>23</lpage><pub-id pub-id-type="doi">10.3897/zookeys.358.6298</pub-id></mixed-citation></tp:treatment-meta><tp:nomenclature><tp:taxon-name>
                            <tp:taxon-name-part taxon-name-part-type="genus">Guyanemorpha</tp:taxon-name-part>
                            <tp:taxon-name-part taxon-name-part-type="species">spectabilis</tp:taxon-name-part>
                            <object-id xmlns:xlink="http://www.w3.org/1999/xlink" content-type="zoobank" xlink:type="simple">http://zoobank.org/B86F564C-10FD-43CD-B257-DDE8425CF0D7</object-id>
                            <object-id xmlns:xlink="http://www.w3.org/1999/xlink" xlink:type="simple">http://species-id.net/wiki/Guyanemorpha_spectabilis</object-id>
                        </tp:taxon-name><tp:taxon-authority>Erwin</tp:taxon-authority><tp:taxon-status xmlns:xlink="http://www.w3.org/1999/xlink" xlink:type="simple">sp. n.</tp:taxon-status><xref ref-type="fig" rid="F1">Figures 1</xref><xref ref-type="fig" rid="F4">–5</xref></tp:nomenclature><tp:treatment-sec sec-type="Holotype"><title>Holotype.</title><p><bold>Guyane (French Guiana):</bold> Risquetout, PK20, <named-content xmlns:xlink="http://www.w3.org/1999/xlink" content-type="dwc:verbatimCoordinates" xlink:type="simple">4.916°N, 52.516°W</named-content>, 12m, 13 December 2010 (SEAG) (NMNH, held in trust, see below: ADP132101, female). Paratypes are listed below under other specimens examined.</p></tp:treatment-sec><tp:treatment-sec sec-type="Derivation of specific epithet"><title>Derivation of specific epithet.</title><p>The epithet “<italic>spectabilis</italic>” is a Latin adjective describing the very large and colorful beetle species.</p></tp:treatment-sec><tp:treatment-sec sec-type="Proposed english vernacular name"><title>Proposed english vernacular name.</title><p>Spectacular Guyane False-form beetle.</p></tp:treatment-sec><tp:treatment-sec sec-type="Diagnosis"><title>Diagnosis.</title><p>With the attributes of the genus as described above and color black and rufous with elytral spots (<xref ref-type="fig" rid="F1">Fig. 1</xref>), color tone of head and pronotum uniform black; form broad and stout with tapered elytra; head with preapical lobe prominent but hidden in dorsal aspect beneath the frons, about 2/3 the length of the anterior margin of eye; pronotum (<xref ref-type="fig" rid="F1">Fig. 1</xref>) coequal at base to elytra across humeri; elytron markedly tapered from humerus to narrower truncated apex and without interneurs or intervals, surface glabrous except parascutellar seta and 8 ombilicate setae near lateral margin.</p></tp:treatment-sec><tp:treatment-sec sec-type="Description"><title>Description.</title><p>(<xref ref-type="fig" rid="F1">Figs 1</xref>, <xref ref-type="fig" rid="F2">2</xref>, <xref ref-type="fig" rid="F2">3</xref>, <xref ref-type="fig" rid="F3">4</xref>; <xref ref-type="app" rid="APP3">Appendix 3</xref>). Size: Very large for a Western Hemisphere species, ABL = 13.18 to 13.51 mm, SBL = 11.05 to 12.18 mm, TW = 6.36 to 6.86 mm. Preocular lobe-eye ratio (L/L): 0.49 to 0.54. Pronotum ratio (L/W): 1.99 to 2.16. Pronotum ratio (W/L): 2.20 to 2.29. As described for genus above and the diagnosis.</p></tp:treatment-sec><tp:treatment-sec sec-type="Dispersal potential"><title>Dispersal potential.</title><p>These beetles are macropterous and have been recorded from flight intercept traps (FITs), hence fully capable of flight; they are likely swift and agile runners as other species in the Tribe. Accordingly, this species may be expected to be more broadly distributed across a wider geographical range than current records indicate.</p></tp:treatment-sec><tp:treatment-sec sec-type="Way of life"><title>Way of life.</title><p>Adults of other pseudomorphines in the Western Hemisphere are found in ant nests and the surrounding vicinity and possibly in termite nests (<xref ref-type="bibr" rid="B20">Ogueta 1967</xref>); female adults of species of <italic><tp:taxon-name>Pseudomorpha</tp:taxon-name></italic> are ovoviviparous (<xref ref-type="bibr" rid="B15">Liebherr and Kavanaugh 1985</xref>); <italic><tp:taxon-name>Pseudomorpha</tp:taxon-name></italic> and <italic><tp:taxon-name>Notopseudomorpha</tp:taxon-name></italic> larvae are ant nest inquilines (<xref ref-type="bibr" rid="B5">Erwin 1981</xref>, <xref ref-type="bibr" rid="B14">Lenko 1972</xref>). Members of <italic><tp:taxon-name>Guyanemorpha spectabilis</tp:taxon-name></italic> occur at lowland rainforest sites and most likely live with ants. They have been found in July and December.</p></tp:treatment-sec><tp:treatment-sec sec-type="Other specimens examined"><title>Other specimens examined.</title><p><bold>Guyane:</bold> Réserve Trésor, <named-content xmlns:xlink="http://www.w3.org/1999/xlink" content-type="dwc:verbatimCoordinates" xlink:type="simple">4.610°N, 52.279°W</named-content>, 225m, 11 July 2009 (S. Brule) (BMNH, ADP124772, male paratype); Risquetout, PK20, <named-content xmlns:xlink="http://www.w3.org/1999/xlink" content-type="dwc:verbatimCoordinates" xlink:type="simple">4.916°N, 52.516°W</named-content>, 12m, 13 December 2010 (J.L. Giuglaris) (MNHP: ADP132103); Nouragues, Saut Pararé, <named-content xmlns:xlink="http://www.w3.org/1999/xlink" content-type="dwc:verbatimCoordinates" xlink:type="simple">4.02°N, 52.41°W</named-content>, 51m, 14 July 2010 (SEAG) (MNHP, ADP132105, female paratype).</p></tp:treatment-sec><tp:treatment-sec sec-type="Geographic distribution"><title>Geographic distribution.</title><p>(<xref ref-type="fig" rid="F4">Fig. 5</xref>). This species is currently known only from Guyane.</p><fig id="F4" position="float" orientation="portrait"><label>Figure 5.</label><caption><p>Distribution dot map for known localities of <italic><tp:taxon-name>Guyanemorpha spectabilis</tp:taxon-name></italic> sp. n.</p></caption><graphic xmlns:xlink="http://www.w3.org/1999/xlink" xlink:href="ZooKeys-358-011-g004.jpg" position="float" orientation="portrait" xlink:type="simple"/></fig></tp:treatment-sec><tp:treatment-sec sec-type="Note"><title>Note.</title><p>The holotype is currently held in trust at the National Museum of Natural History, Smithsonian Institution, Washington, DC until the planned Natural History Museum of Guyane is established, and at that time the specimen will be transferred there. See details of SEAG carabid collections in <xref ref-type="bibr" rid="B10">Erwin et al. 2012</xref>.</p></tp:treatment-sec><tp:treatment-sec><!--Section generated to contain objects referenced in tp:taxon-treatment.--><fig id="F1" position="float" orientation="portrait"><label>Figure 1.</label><caption><p><italic><tp:taxon-name>Guyanemorpha spectabilis</tp:taxon-name></italic> sp. n., female holotype, ADP132101; Risquetout, PK20, Guyane. Habitus and female genital tract glued to card, dorsal aspect, ABL = 13.2mm.</p></caption><graphic xmlns:xlink="http://www.w3.org/1999/xlink" xlink:href="ZooKeys-358-011-g001.jpg" position="float" orientation="portrait" xlink:type="simple"/></fig><fig id="F2" position="float" orientation="portrait"><label>Figure 2–3.</label><caption><p><bold>2</bold> <italic><tp:taxon-name>Guyanemorpha spectabilis</tp:taxon-name></italic> sp. n., female holotype, ADP132101; Risquetout, PK20, Guyane. Head, dorsal planar aspect <bold>3</bold> <italic><tp:taxon-name>Guyanemorpha spectabilis</tp:taxon-name></italic> sp. n., female paratype, ADP132105; Nouragues, Saut Pararé, Guyane. Left flight wing, dorsal aspect.</p></caption><graphic xmlns:xlink="http://www.w3.org/1999/xlink" xlink:href="ZooKeys-358-011-g002.jpg" position="float" orientation="portrait" xlink:type="simple"/></fig><fig id="F3" position="float" orientation="portrait"><label>Figure 4.</label><caption><p><italic><tp:taxon-name>Guyanemorpha spectabilis</tp:taxon-name></italic> sp. n., male paratype, ADP132103; Risquetout, PK20, Guyane. Male genitalia, median lobe and parameres labeled as in repose in male <bold>A</bold> ventral aspect <bold>B</bold> right lateral aspect <bold>C</bold> left lateral aspect <bold>D</bold> dorsal aspect.</p></caption><graphic xmlns:xlink="http://www.w3.org/1999/xlink" xlink:href="ZooKeys-358-011-g003.jpg" position="float" orientation="portrait" xlink:type="simple"/></fig><app id="APP3"><title>Appendix 3</title><table-wrap id="T1" position="float" orientation="portrait"><label>Table 1.</label><caption><p>Measurements and ratios for <italic><tp:taxon-name>Guyanemorpha spectabilis</tp:taxon-name></italic> sp. n., all measurements are in millimeters.</p></caption><table><tbody><tr><td rowspan="1" colspan="6"><bold>Total length (sbl)</bold></td></tr><tr><td rowspan="1" colspan="3">Males</td><td rowspan="1" colspan="3">Females</td></tr><tr><td rowspan="1" colspan="1">N</td><td rowspan="1" colspan="1">Range</td><td rowspan="1" colspan="1">Mean</td><td rowspan="1" colspan="1">N</td><td rowspan="1" colspan="1">Range</td><td rowspan="1" colspan="1">Mean</td></tr><tr><td rowspan="1" colspan="1">2</td><td rowspan="1" colspan="1">12.079–12.135</td><td rowspan="1" colspan="1">12.107</td><td rowspan="1" colspan="1">2</td><td rowspan="1" colspan="1">11.053–12.185</td><td rowspan="1" colspan="1">11.844</td></tr><tr><td rowspan="1" colspan="6"><bold>Maximum width (tw)</bold></td></tr><tr><td rowspan="1" colspan="3">Males</td><td rowspan="1" colspan="3">Females</td></tr><tr><td rowspan="1" colspan="1">N</td><td rowspan="1" colspan="1">Range</td><td rowspan="1" colspan="1">Mean</td><td rowspan="1" colspan="1">N</td><td rowspan="1" colspan="1">Range</td><td rowspan="1" colspan="1">Mean</td></tr><tr><td rowspan="1" colspan="1">2</td><td rowspan="1" colspan="1">6.356–6.378</td><td rowspan="1" colspan="1">6.367</td><td rowspan="1" colspan="1">2</td><td rowspan="1" colspan="1">6.41–6.864</td><td rowspan="1" colspan="1">6.637</td></tr><tr><td rowspan="1" colspan="6"><bold>W of head/w of left elytron</bold></td></tr><tr><td rowspan="1" colspan="3">Males</td><td rowspan="1" colspan="3">Females</td></tr><tr><td rowspan="1" colspan="1">N</td><td rowspan="1" colspan="1">Range</td><td rowspan="1" colspan="1">Mean</td><td rowspan="1" colspan="1">N</td><td rowspan="1" colspan="1">Range</td><td rowspan="1" colspan="1">Mean</td></tr><tr><td rowspan="1" colspan="1">2</td><td rowspan="1" colspan="1">1.041–1.069</td><td rowspan="1" colspan="1">1.055</td><td rowspan="1" colspan="1">2</td><td rowspan="1" colspan="1">0.980–0.991</td><td rowspan="1" colspan="1">0.986</td></tr><tr><td rowspan="1" colspan="6"><bold>Pronotum: width (at widest part)/length</bold></td></tr><tr><td rowspan="1" colspan="3">Males</td><td rowspan="1" colspan="3">Females</td></tr><tr><td rowspan="1" colspan="1">N</td><td rowspan="1" colspan="1">Range</td><td rowspan="1" colspan="1">Mean</td><td rowspan="1" colspan="1">N</td><td rowspan="1" colspan="1">Range</td><td rowspan="1" colspan="1">Mean</td></tr><tr><td rowspan="1" colspan="1">2</td><td rowspan="1" colspan="1">2.193–2.220</td><td rowspan="1" colspan="1">2.207</td><td rowspan="1" colspan="1">2</td><td rowspan="1" colspan="1">2.253–2.327</td><td rowspan="1" colspan="1">2.29</td></tr><tr><td rowspan="1" colspan="6"><bold>Length of pronotum / length of head</bold></td></tr><tr><td rowspan="1" colspan="3">Males</td><td rowspan="1" colspan="3">Females</td></tr><tr><td rowspan="1" colspan="1">N</td><td rowspan="1" colspan="1">Range</td><td rowspan="1" colspan="1">Mean</td><td rowspan="1" colspan="1">N</td><td rowspan="1" colspan="1">Range</td><td rowspan="1" colspan="1">Mean</td></tr><tr><td rowspan="1" colspan="1">2</td><td rowspan="1" colspan="1">1.959–2.027</td><td rowspan="1" colspan="1">1.993</td><td rowspan="1" colspan="1">2</td><td rowspan="1" colspan="1">2.040–2.285</td><td rowspan="1" colspan="1">2.163</td></tr><tr><td rowspan="1" colspan="6"><bold>Apparent body length (abl)</bold></td></tr><tr><td rowspan="1" colspan="3">Males</td><td rowspan="1" colspan="3">Females</td></tr><tr><td rowspan="1" colspan="1">N</td><td rowspan="1" colspan="1">Range</td><td rowspan="1" colspan="1">Mean</td><td rowspan="1" colspan="1">N</td><td rowspan="1" colspan="1">Range</td><td rowspan="1" colspan="1">Mean</td></tr><tr><td rowspan="1" colspan="1">2</td><td rowspan="1" colspan="1">13.510–14.480</td><td rowspan="1" colspan="1">13.995</td><td rowspan="1" colspan="1">2</td><td rowspan="1" colspan="1">13.180–14.180</td><td rowspan="1" colspan="1">13.68</td></tr><tr><td rowspan="1" colspan="6"><bold>Pre-ocular length / eye length</bold></td></tr><tr><td rowspan="1" colspan="3">Males</td><td rowspan="1" colspan="3">Females</td></tr><tr><td rowspan="1" colspan="1">N</td><td rowspan="1" colspan="1">Range</td><td rowspan="1" colspan="1">Mean</td><td rowspan="1" colspan="1">N</td><td rowspan="1" colspan="1">Range</td><td rowspan="1" colspan="1">Mean</td></tr><tr><td rowspan="1" colspan="1">2</td><td rowspan="1" colspan="1">0.435–0.554</td><td rowspan="1" colspan="1">0.494</td><td rowspan="1" colspan="1">2</td><td rowspan="1" colspan="1">0.520–0.551</td><td rowspan="1" colspan="1">0.535</td></tr></tbody></table></table-wrap></app></tp:treatment-sec><ref-list><ref id="B20"><mixed-citation xmlns:xlink="http://www.w3.org/1999/xlink" xlink:type="simple"><person-group><name name-style="western"><surname>Ogueta</surname><given-names>E</given-names></name></person-group> (<year>1967</year>) <article-title>Las especies argentinas de la subfamilia Pseudomorphinae G. Horn, 1881.</article-title><source>Acta Zoológica Lilloana</source><volume>23</volume>: <fpage>217</fpage>-<lpage>232</lpage>.</mixed-citation></ref><ref id="B15"><mixed-citation xmlns:xlink="http://www.w3.org/1999/xlink" xlink:type="simple"><person-group><name name-style="western"><surname>Liebherr</surname><given-names>JK</given-names></name><name name-style="western"><surname>Kavanaugh</surname><given-names>DH</given-names></name></person-group> (<year>1985</year>) <article-title>Ovoviviparity in carabid beetles of the genus <italic>Pseudomorpha</italic> (Insecta: Coleoptera).</article-title><source>Journal of Natural History</source><volume>19</volume>: <fpage>1079</fpage>-<lpage>1086</lpage>. doi: <ext-link ext-link-type="uri" xlink:href="http://dx.doi.org/10.1080/00222938500770681" xlink:type="simple">10.1080/00222938500770681</ext-link></mixed-citation></ref><ref id="B5"><mixed-citation xmlns:xlink="http://www.w3.org/1999/xlink" xlink:type="simple"><person-group><name name-style="western"><surname>Erwin</surname><given-names>TL</given-names></name></person-group> (<year>1981</year>) <article-title>A synopsis of the immature stages of Pseudomorphini (Coleoptera: Carabidae) with notes on tribal affinities and behavior in relation to life with ants.</article-title><source>The Coleopterists Bulletin</source><volume>35</volume>(<issue>1</issue>): <fpage>53</fpage>-<lpage>68</lpage>.</mixed-citation></ref><ref id="B14"><mixed-citation xmlns:xlink="http://www.w3.org/1999/xlink" xlink:type="simple"><person-group><name name-style="western"><surname>Lenko</surname><given-names>K</given-names></name></person-group> (<year>1972</year>) <article-title><italic>Pseudomorpha laevissma</italic>, um carabideo mirmecofilo (Coleoptera: Carabidae).</article-title><source>Studia Entomologica</source><volume>15</volume>: <fpage>439</fpage>-<lpage>444</lpage>.</mixed-citation></ref><ref id="B10"><mixed-citation xmlns:xlink="http://www.w3.org/1999/xlink" xlink:type="simple"><person-group><name name-style="western"><surname>Erwin</surname><given-names>TL</given-names></name><name name-style="western"><surname>Micheli</surname><given-names>C</given-names></name><name name-style="western"><surname>Hevel</surname><given-names>G</given-names></name></person-group> (<year>2012</year>) <article-title>Neotropical beetles of Guyane: Genera of the family Carabidae (Coleoptera) with notes on species richness currently known from the literature and recent collections.</article-title><source>Le Coléoptériste</source><volume>5</volume>: <fpage>1</fpage>-<lpage>88</lpage>.</mixed-citation></ref></ref-list></tp:taxon-treatment>
